# Supplementary material for: A Common Polymorphism in RNASE6 Impacts Its Antimicrobial Activity toward Uropathogenic Escherichia coli
Source: Int J Mol Sci. 2024 Jan 3;25(1):604. doi: 10.3390/ijms25010604 (PMC10779065; doi:10.3390/ijms25010604)
Supplement: Supplementary file 1 [file ijms-25-00604-s001.zip]

Archive with 1 entries (1 files):
- ijms-2733095-Supplementary.pdf
